# Supplementary material for: Anodizing Tungsten Foil with Ionic Liquids for Enhanced Photoelectrochemical Applications
Source: Materials (Basel). 2024 Mar 8;17(6):1243. doi: 10.3390/ma17061243 (PMC10972159; doi:10.3390/ma17061243)
Supplement: Supplementary file 1 [file materials-17-01243-s001.zip]

Archive with 1 entries (1 files):
- materials-2885918-supplementary.pdf
